# Supplementary material for: Tuning the Topography of Dynamic 3D Scaffolds through Functional Protein Wrinkled Coatings
Source: Polymers (Basel). 2024 Feb 23;16(5):609. doi: 10.3390/polym16050609 (PMC10934732; doi:10.3390/polym16050609)
Supplement: Supplementary file 1 [file polymers-16-00609-s001.zip]

Archive with 1 entries (1 files):
- polymers-2848867-supplementary.pdf
